# Supplementary material for: The near-complete genome assembly of Ampelopsis grossedentata provides insights into its origin, evolution, and the regulation of flavonoid biosynthesis
Source: Front Plant Sci. 2025 Aug 11;16:1580779. doi: 10.3389/fpls.2025.1580779 (PMC12375659; doi:10.3389/fpls.2025.1580779)
Supplement: Supplementary file 2 [file Table1.xlsx]

## Sheet: Table S1
Table S1. Statistical table of genomic characteristics
Sample	Ampelopsis grossedentata
Raw Reads	235991372
Clean Reads	235357770
Raw Base (G)	70.8
Clean Base (G)	69.8
Error Rate (%)	0.02
Q20 (%)	98.13
Q30 (%)	93.99
GC Content (%)	31.98
K-mer	17
K-mer number	102
K-mer Depth (bp)	57207821630
Genome Size (Mbp)	560.86
Revised Genome Size(Mbp)	555.42
Heterozygous Retio (%)	1.48
Repeat (%)	62.62
Chromosome number	20

## Sheet: Table S2
Table S2. Statistics on the coverage of genomic reads in Ampelopsis grossedentata
		% of Percentage
Reads	Mapping rate	99.02
Genome	Average_sequencing_depth	112.8
	Coverage	99.29
	Coverage_at_least_4X	97.73
	Coverage_at_least_10X	94.67
	Coverage_at_least_20X	89.86

## Sheet: Table S3
Table S3. Statistics of base content in the genome of A. grossedentata
	Number (bp)	% of genome
A	201643703	0.331
T	200208907	0.3286
C	103590878	0.17
G	103755764	0.1703
N	230	0
total	609199482	--
GC	207346642	0.3404

## Sheet: Table S4
Table S4. SNP statistics of the genome of A. grossedentata
	Number	% of Percentage
All SNP	1606728	0.295375
Heterozygosis SNP	1606359	0.295307
Homology SNP	369	6.78355e-05

## Sheet: Table S5
Table S5. Statistical data of the genome of A. grossedentata
Sample ID	Contig length	Scaffold length	Contig number	Scaffold number
Total	608406039	608406869	44	28
Max	59111895	59111895	-	-
Number>=2000	-	-	44	28
N50	21931686	30449182	10	9
N60	19164165	29460198	13	11
N70	17710383	27808019	16	13
N80	15727689	27168136	20	15
N90	9898729	23995036	24	18

## Sheet: Table S6
Table S6. The genome mounting rate of A. grossedentata
Class	Scaffold Number	Total Length
Place	20	607754733
Unplace	8	652136
total	28	608406869
Genome Mounting Rate	0.9989

## Sheet: Table S7
Table S7. Statistics of the number and length of clusters of a single chromosome in A. grossedentata
Sequeues ID	Cluster Number	Sequeues Length
Hic_asm_1	1	59111895
Hic_asm_2	2	36830290
Hic_asm_3	2	33277066
Hic_asm_4	1	33282730
Hic_asm_5	2	34206980
Hic_asm_6	2	32064576
Hic_asm_7	1	29460198
Hic_asm_8	1	31337612
Hic_asm_9	1	30449182
Hic_asm_10	1	30260749
Hic_asm_11	1	30821631
Hic_asm_12	1	28785812
Hic_asm_13	1	25785235
Hic_asm_14	1	25095387
Hic_asm_15	2	27321941
Hic_asm_16	1	27808019
Hic_asm_17	1	27168136
Hic_asm_18	1	23995036
Hic_asm_19	2	22123308
Hic_asm_20	1	18568950

## Sheet: Table S8
Table S8. Centromere information of the genome of A. grossedentata
Chr	Start	End	CE_start	CE_end
Chr01	0	59000427	34000000	36000000
Chr02	0	36730842	15080000	18020000
Chr03	0	34136445	1000000	2800000
Chr04	0	33250483	9000001	14700000
Chr05	0	33199956	20880863	22070889
Chr06	0	32006709	14700001	19600000
Chr07	0	31230626	12600001	16500000
Chr08	0	30684494	14400000	16600000
Chr09	0	30386465	7134652	9000000
Chr10	0	30144452	22500001	27300000
Chr11	0	29405149	12200000	14400000
Chr12	0	28733506	6900001	12000000
Chr13	0	27778862	16358014	18405694
Chr14	0	27277093	8400000	11800000
Chr15	0	27142671	4800001	7800000
Chr16	0	25723553	7200000	9600000
Chr17	0	25046511	14700001	20400000
Chr18	0	23981482	12400000	14800000
Chr19	0	22071483	9300001	15000000
Chr20	0	18534212	12000001	17700000

## Sheet: Table S9
Table S9. Telomere information of the genome of A. grossedentata
Chr	Start	End	telomeric
1	1	10000	AAACCCT
1	58990427	59000427	AAACCCT
2	1	10000	AAACCCT
2	36720842	36730842	AAACCCT
3	34126445	34136445	AAACCCT
4	1	10000	AAACCCT
4	33240483	33250483	AAACCCT
5	1	10000	AAACCCT
5	33189956	33199956	AAACCCT
6	1	10000	AAACCCT
6	31996709	32006709	AAACCCT
7	1	10000	AAACCCT
7	31220626	31230626	AAACCCT
8	1	10000	AAACCCT
8	30674494	30684494	AAACCCT
9	1	10000	AAACCCT
9	30376465	30386465	AAACCCT
10	1	10000	AAACCCT
10	30134452	30144452	AAACCCT
11	1	10000	AAACCCT
11	29395149	29405149	AAACCCT
12	1	10000	AAACCCT
12	28723506	28733506	AAACCCT
13	1	10000	AAACCCT
13	27768862	27778862	AAACCCT
14	1	10000	AAACCCT
14	27267093	27277093	AAACCCT
15	1	10000	AAACCCT
15	27132671	27142671	AAACCCT
16	1	10000	AAACCCT
16	25713553	25723553	AAACCCT
17	1	10000	AAACCCT
18	1	10000	AAACCCT
18	23971482	23981482	AAACCCT
19	1	10000	AAACCCT
19	22061483	22071483	AAACCCT
20	1	10000	AAACCCT
20	18524212	18534212	AAACCCT

## Sheet: Table S10
Table S10. Integration and statistics of genomic gene prediction results of A. grossedentata
Characteristics	Number
Number of genes	26359
Total genic length	208123390
Mean gene length	7895
Number of transcripts	38441
Transcripts per gene	1.5
Total transcript length	85650318
Mean transcript length	2228
Number of exons	243465
Exons per transcript	6.3
Mean exon length	351
Number of coding exons	229029
Number of introns	205024
Mean intron length	1241
Total cds length	62088018
Mean cds length	1615

[truncated: 11 more sheets: Table S11, Table S12, Table S13, Table S14, Table S15, Table S16, Table S17, Table S18, Table S19, Table S20, Table S21]
